# Supplementary material for: Robust Archaeal and Bacterial Communities Inhabit Shallow Subsurface Sediments of the Bonneville Salt Flats
Source: mSphere. 2019 Aug 28;4(4):e00378-19. doi: 10.1128/mSphere.00378-19 (PMC6714890; doi:10.1128/mSphere.00378-19)
Supplement: DATA SET S1 [file mSphere.00378-19-sd001.xlsx]

## Sheet: ClassificationDetails
																													Report Number: A18-04885
																													Report Date: 15/5/2018															means high gypsum			means high gypsum
																										Facies classification (strat level with number, descriptor with letter - H for halite, G for gypsum, d as a modifier for detrital, if H or G lowercase then they are secondary, if uppercase they represent a major portion, if second par of same interval a 2 may be added to indicate that) note- depth and water table effect not factored in here)			Analyte Symbol	Ag	Cd	Cu	Mn	Mo	Ni	Pb	Zn		As	B	Ba	Be	Bi	Ca	Co	Cr	S		Sr
																			muddy may mean organic rich in this case										Unit Symbol	ppm	ppm	ppm	ppm	ppm	ppm	ppm	ppm		ppm	ppm	ppm	ppm	ppm	%	ppm	ppm	%		ppm
																													Detection Limit	0.2	0.5	1	5	1	1	2	2		2	10	10	0.5	2	0.01	1	1	0.01		1
CollectionDate	Collected by	Sample ID_PitID/ThinSectionID	sample interval	Longitude	Latitude	PitDepth_Surface=0mm'	depth from (mm)	depth to (mm)	sample depth (center of interval) - cm	Comments	FieldLabel	LayerID	Notes	material	SampleColor1 - primary	SampleColor2 - secondary	sulfur smell?	brine?	JAB classification (sed only) 181107	Have XRF data for subsamples from core? ( and XRF sample it likely correlated with)	comparison to core data	Thin section (present, and what it says)	Interpretation from elemental concentrations (analytical results)	classification from this data (semi-quantitative)	New classification (drawing upon field notes and images, core logs, thin sections and surface sample blocks, XRF data, ActLabsData, etc)	Facies	EdgeR Class	Seq Details	Analysis Method	AR-ICP	AR-ICP	AR-ICP	AR-ICP	AR-ICP	AR-ICP	AR-ICP	AR-ICP		AR-ICP	AR-ICP	AR-ICP	AR-ICP	AR-ICP	AR-ICP	AR-ICP	AR-ICP	AR-ICP		AR-ICP
2017-09-05	Julia McGonigle	D-29	1	-113.827	40.8451	0-9mm	0	9	0.45		16-D29-1 DNA	Layer 1	Hard packed white salt	surface halite	white		no	no	thin halite veneer	No	salt for first 10 cm - so gypsum layer is relatively thin	No	halite rich, some gypsum, trace clays	>90% halite	surface halite, pure	1H	surface halite		16-D29-1	< 0.2	< 0.5	2	< 5	< 1	< 1	< 2	< 2		< 2	< 10	< 10	< 0.5	< 2	2.09	< 1	< 1	1.67		105
2017-09-05	Julia McGonigle	D-29	2	-113.827	40.8451	9-26mm	9	26	1.75		16-D29-2 DNA	Layer 2	Grey mud layer	mud	gray		no	no	fine grained sand	No	salt for first 10 cm - so gypsum layer is relatively thin	No	high detrital input, halite poor, high gypsum, high clay/detrital (fe,al,mg)	>80% gypsum, >5% detrital	subsurface gypsum 1	2G	upper gypsum		16-D29-2	< 0.2	< 0.5	3	30	< 1	< 1	< 2	3		2	< 10	27	< 0.5	< 2	8.36	< 1	1	6.88		398
2017-09-05	Julia McGonigle	D-29	3	-113.827	40.8451	26-59mm	26	59	4.25		16-D29-3 DNA	Layer 3	Large crystal salt	coarse halite			no	no	coarse dissolution pipe halite	No	salt for first 10 cm - so gypsum layer is relatively thin	No	halite rich, some gypsum	mostly halite	subsurface halite 1 - with some gypsum	3Hg	lower halite	*ARCH fail seq	16-D29-3	< 0.2	< 0.5	< 1	< 5	< 1	< 1	< 2	87		< 2	< 10	< 10	< 0.5	< 2	3.24	< 1	< 1	2.63		147
2017-09-05	Julia McGonigle	D-12B	1	-113.769	40.8417	0-3mm	0	3	0.15		16-D12B-1 DNA	Layer 1	White halite with patches of redish below white surface	surface halite	white	red	no	no	thin halite veneer	12B-1 - halite, some clay - pure counts indicate most halite rich intercal with some gypsum	thin halite veneer	thin surface halite, some bottom growth	high gypsum and halite, detrital input (medium)	40-60% halite or gypsum (relative to halite/gypsum)	surface halite mixed gypsum/detrital	1Hgd	surface halite	*ARCH fail seq	16-D12B-1	< 0.2	< 0.5	3	42	< 1	< 1	2	13		< 2	< 10	14	< 0.5	< 2	6.18	< 1	< 1	5.04		260
2017-09-05	Julia McGonigle	D-12B	2	-113.769	40.8417	3mm-7mm	3	7	0.5		16-D12B-2 DNA	Layer 2	Green layer mixed with tan mud	mud	green	tan/brown	no	no	fine grained sand	12B-2 - gypsum rich, some clay, trace halite	fine-medium sand	~3 - 4 cm of gypsum sand with some sed features, upper darker layer, larger gypsum crystals at base	halite poor, high gypsum, high clay/detrital (fe,al,mg)	>80% gypsum, >5% detrital	subsurface gypsum 1	2G	upper gypsum	*ARCH fail seq	16-D12B-2	< 0.2	< 0.5	3	44	< 1	< 1	< 2	537		2	< 10	22	< 0.5	< 2	8.72	< 1	1	7.47		344
2017-09-05	Julia McGonigle	D-12B	3	-113.769	40.8417	7-15mm	7	15	1.5		16-D12B-3 DNA	Layer 3	Black, sulfurous mud	mud	black		yes	no	fine-muddy sand	12B-2 - gypsum rich, some clay, trace halite	fine-medium sand	~3 - 4 cm of gypsum sand with some sed features, upper darker layer, larger gypsum crystals at base	halite poor, high gypsum, high clay/detrital (fe,al,mg)	>80% gypsum, >5% detrital	subsurface gypsum 1 part 2, coarser crystals	2G2	lower gypsum	*ARCH fail seq	16-D12B-3	< 0.2	< 0.5	3	26	< 1	< 1	< 2	7		< 2	< 10	25	< 0.5	< 2	8.67	< 1	1	7.14		337
2017-09-05	Julia McGonigle	D-12B	4	-113.769	40.8417	15mm-40mm	15	40	2.75		16-D12B-4 DNA	Layer 4	Loosely packed gypsum	gypsum sand			no	no	coarse sand with halite	12B-3 - halite, with some gypsum and clay(subsample with extrapolated XRF interpretation) - counts indicate there could be gypsum here.	10 inch thick lower halite layer	dissolution pipe halite, high gypsum constituent	high gypsum, high halite, trace clay	40-60% halite or gypsum (relative to halite/gypsum)	subsurface halite 1 - mixed with gypsum, dissolution pipes	3Hg	lower halite and gypsum	*BAC fail seq	16-D12B-4	< 0.2	< 0.5	< 1	12	< 1	< 1	< 2	35		< 2	< 10	15	< 0.5	< 2	6.39	< 1	< 1	5.28		230
2017-09-05	Julia McGonigle	D-33	1	-113.848	40.8007	0-5cm	0	50	2.5		16-D33-1 DNA	Layer 1	White Halite with patches of redish below white surface	surface halite	white	red	no	no	thin halite veneer	33-1 - gypsum with halite and some clay	thin halite veneer	no	halite rich, trace clay	>90% halite	surface halite, pure	1H	surface halite		16-D33-1	< 0.2	< 0.5	2	< 5	< 1	1	< 2	7		< 2	< 10	< 10	< 0.5	< 2	0.44	< 1	2	0.34		39
2017-09-05	Julia McGonigle	D-33	2	-113.848	40.8007	5-10cm	5	100	7.5		16-D33-2 DNA	Layer 2	Grey green mud	mud	gray	green	no	no	fine grained sand	33-2 - gypsum with clay, trace halite	fine-medium sand	no	high detritial input, halite poor, high gypsum, high clay/detrital (fe,al,mg)	>80% gypsum, >5% detrital	subsurface gypsum 1	2G	upper gypsum		16-D33-2	< 0.2	< 0.5	3	50	2	< 1	4	6		3	15	48	< 0.5	< 2	> 10.0	< 1	2	5.16		747
2017-09-05	Julia McGonigle	D-33	3	-113.848	40.8007	10cm-brine	10	brine	10		16-D33-3 DNA	Layer 3	Gypsum and brine water	gypsum sand			no	yes	brine and coarse dissolution pipe halite layer???	33-3 - (gross element count similar to 33-1)halite, lot of gypsum, some clay	5 inch thick lower halite layer	no	high gypsum, medium halite, some clay	40-60% halite or gypsum (relative to halite/gypsum)	subsurface halite 1 - mixed with gypsum	3Hg	lower halite and gypsum		16-D33-3	< 0.2	< 0.5	< 1	9	< 1	< 1	< 2	3		< 2	< 10	29	< 0.5	< 2	7.47	< 1	< 1	6.44		714
2017-09-05	Julia McGonigle	D-35	1	-113.829	40.7842	0-2cm	0	20	1		16-D35-1 DNA	Layer 1	White halite with pink throughout	surface halite	white	red	no	no	thick surface halite	35-1 - counts - very halite rich, trace gypsum - other interpretation - halite dominant with trace clays	1 cm thick upper halite layer	top surface halite - no gypsum layer (block is ~7.6 cm deep)	halite rich, some clay	>90% halite	surface halite, pure	1H	surface halite		16-D35-1	< 0.2	< 0.5	< 1	< 5	< 1	< 1	< 2	9		< 2	< 10	< 10	< 0.5	< 2	0.48	< 1	< 1	0.36		55
2017-09-05	Julia McGonigle	D-35	2	-113.829	40.7842	2-6cm	2	60	4		16-D35-2 DNA	Layer 2	Bown, halite with green and brown stripes.	coarse halite	tan/brown	white, green	no	no	sub-halite 1 with gypsum sand in it	35-2 - counts gypsum with halite, most clay rich interval - gypsum and halite	fine-medium sand	porous halite - thin gypsum layers	halite rich, some gypsum	>90% halite	surface halite, pure; part 2 (actlab result), other results (non-direct) indicate gypsum layer with halite	1H2	lower halite	*ARCH fail seq	16-D35-2	< 0.2	< 0.5	< 1	13	< 1	< 1	< 2	< 2		< 2	< 10	< 10	< 0.5	< 2	2.05	< 1	< 1	1.47		101
2017-09-05	Julia McGonigle	D-35	3	-113.829	40.7842	6-12cm	6	120	9		16-D35-3 DNA	Layer 3	Dark black layer, cemeted salt, and brine	coarse halite	black		no	yes	coarse halite with gypsum sand… ???, brine	35-3 - counts halite with gypsum, other interpretation - halite rich interval with clay and gypsum	9 inches of thick lower halite	dissolution pipe halite - only gypsum at bottom (sample may have gypsum)	halite rich, some gypsum	mostly halite	subsurface halite 1 - mixed with gypsum	2Hg	lower halite		16-D35-3	< 0.2	< 0.5	< 1	6	< 1	< 1	< 2	114		< 2	< 10	11	< 0.5	< 2	3.23	< 1	< 1	2.52		152
2017-09-05	Julia McGonigle	D-56	1	-113.831	40.763	0-25mm	0	25	1.25		16-D56-1 DNA	Layer 1	White on very top with pink throughout rest	surface halite	white	red	no	no	thick surface halite	No	thick surface halite 4"	very thick surface sample - some thin gypsum "layers" within	halite rich	>90% halite	surface halite, pure	1H	surface halite	*ARCH fail seq	16-D56-1	< 0.2	< 0.5	< 1	5	< 1	< 1	< 2	< 2		< 2	< 10	< 10	< 0.5	< 2	0.59	< 1	< 1	0.44		57
2017-09-05	Julia McGonigle	D-56	2	-113.831	40.763	25-45mm	25	45	3.5		16-D56-2 DNA	Layer 2	Brown with bright green from below white, top halite	mud	tan/brown	green	no	no	fine grained sand	No	thin gypsum layer - in halite	thin sand interval in salt?	halite rich, some gypsum	mostly halite	surface halite part 2, mixed with gypsum	1H2g	upper gypsum		16-D56-2	< 0.2	< 0.5	1	27	< 1	< 1	< 2	< 2		< 2	< 10	12	< 0.5	< 2	2.4	< 1	< 1	1.76		143
2017-09-05	Julia McGonigle	D-56	3	-113.831	40.763	45-95mm	45	95	7		16-D56-3 DNA	Layer 3	Second salt layer	coarse halite			no	no	coarse dissolution pipe halite	No	part of the upper halite interval - but dissoluton pipes	dissolution pipe halite	halite rich	>90% halite	subsurface halite 1 - pure, dissolution pipes	2H	lower halite	*ARCH fail seq	16-D56-3	< 0.2	< 0.5	< 1	< 5	< 1	< 1	< 2	< 2		< 2	< 10	< 10	< 0.5	< 2	0.96	< 1	< 1	0.74		71
2017-09-05	Julia McGonigle	D-56	4	-113.831	40.763	95-115mm	95	115	10.5		16-D56-4 DNA	Layer 4	Black sulfur sludge	mud	black		yes	no	fine-muddy sand	No	fine to coarse gypsum - muddy	not in thin section.	high gypsum	40-60% halite or gypsum (relative to halite/gypsum)	subsurface gypsum 1 (?) - ok with this because upper gypsum within halite…	2Gh	lower gypsum	*ARCH fail seq	16-D56-4	< 0.2	< 0.5	5	13	2	< 1	< 2	3		< 2	< 10	20	< 0.5	< 2	7.16	< 1	< 1	6.35		593
2017-09-05	Julia McGonigle	D-67B	1	-113.798	40.8231	0-15mm	0	15	0.75		16-D67B-1 DNA	Layer 1	Thick, white salt layer with thin green layer on lower side (side on top of mud)	surface halite	white	green	no	no	thin halite veneer	No	1.5 " thick surface halite	No	some gypsum	mostly halite	surface halite, some gypsum/dertrital	1Hgd	surface halite	*ARCH fail seq	16-D67B-1	< 0.2	< 0.5	1	18	< 1	< 1	< 2	< 2		< 2	< 10	< 10	< 0.5	< 2	3.54	< 1	< 1	2.79		167
2017-09-05	Julia McGonigle	D-67B	2	-113.798	40.8231	15-80mm	15	80	4.75		16-D67B-2 DNA	Layer 2	Mix of lighter green and brown	mud	green	tan/brown	no	no	fine grained sand	No	fine-medium sand - thin	No	high gypsum	mostly gypsum	subsurface gypsum 1	2G	upper gypsum	*ARCH fail seq	16-D67B-2	< 0.2	< 0.5	< 1	16	< 1	< 1	< 2	2		< 2	< 10	20	< 0.5	< 2	8.58	< 1	< 1	7.68		526
2017-09-05	Julia McGonigle	D-67B	3	-113.798	40.8231	80mm	80		8		16-D67B-3 DNA	Layer 3	Hard salt layer	coarse halite			no	no	coarse sand with halite	No	thick subsurface halite 15"	No	high gypsum	40-60% halite or gypsum (relative to halite/gypsum)	subsurface halite 1 - high gypsum	2HG	lower halite and gypsum	*BAC/ARCH fail sequencing	16-D67B-3	< 0.2	< 0.5	< 1	7	< 1	< 1	< 2	5		< 2	< 10	12	< 0.5	< 2	6.45	< 1	< 1	5.64		260
2017-09-05	Julia McGonigle	D-46	1	-113.902	40.7593	0-10mm	0	10	0.5		16-D46-1 DNA	Layer 1	Thin salt crust	surface halite			no	no	thin halite veneer	No	thin surface halite	no	some to less gypsum	>90% halite	surface halite, pure	1H	surface halite	*ARCH fail seq	16-D46-1	< 0.2	< 0.5	< 1	17	< 1	< 1	< 2	351		< 2	< 10	< 10	< 0.5	< 2	1.31	< 1	< 1	0.8		83
2017-09-05	Julia McGonigle	D-46	2	-113.902	40.7593	10mm-as far as trowel went	10	as far as trowel went	4		16-D46-2 DNA	Layer 2	Muddy silt with some greeen and black	mud	green	black	no	no	fine grained sand	No	gypsum sand	no	very high detrital input, very halite poor, high gypsum, high clay/detrital (fe,al,mg)	>5% detrital	subsurface gypsum 1 - high detrital/clay input	2Gd	upper gypsum		16-D46-2	< 0.2	< 0.5	6	79	4	2	9	11		5	23	51	< 0.5	< 2	> 10.0	< 1	3	4.28		928
2017-09-05	Julia McGonigle	D-41	1	-113.871	40.7766	0-25mm	0	25	1.25		16-D41-1 DNA	Layer 1	White fluffy halite	surface halite	white		no	no	thin halite veneer	No	thin halite layer	no	halite rich, sole to less gypsum	>90% halite	surface halite, pure	1H	surface halite		16-D41-1	< 0.2	< 0.5	< 1	< 5	< 1	< 1	< 2	< 2		< 2	< 10	< 10	< 0.5	< 2	1.31	< 1	< 1	0.86		85
2017-09-05	Julia McGonigle	D-41	2	-113.871	40.7766	25-90mm	25	90	5.75		16-D41-2 DNA	Layer 2	Dark brown grey sludge with a little green. Smells like sulfur	mud	gray	green	yes	no	fine-muddy sand/fine grained sand	No	thin 1.5" gypsum layer with 9" halite subsurface layer	no	high detrital input, very halite poor, high gypsum, high clay/detrital (fe,al,mg)	>80% gypsum, <5% detrital	subsurface gypsum 1 - high detrital/clay input	2Gd	upper gypsum	*ARCH fail seq	16-D41-2	< 0.2	< 0.5	1	20	< 1	< 1	< 2	3		2	< 10	25	< 0.5	< 2	7.74	< 1	1	6.44		451
																										Sed Classification
																										surface halite	average		16-D29-1 , 16-D12B-1 , 16-D33-1 , 16-D35-1 , 16-D67B-1 , 16-D46-1 , and 16-D41-1
																										surface halite	std dev		16-D29-1 , 16-D12B-1 , 16-D33-1 , 16-D35-1 , 16-D67B-1 , 16-D46-1 , and 16-D41-1
																										upper gypsum	average		16-D29-2 , 16-D12B-2 , 16-D33-2 , 16-D56-2 , 16-D67B-2 , 16-D46-2 , 16-D41-2
																										upper gypsum	std dev		16-D29-2 , 16-D12B-2 , 16-D33-2 , 16-D56-2 , 16-D67B-2 , 16-D46-2 , 16-D41-2
																										lower halite	average		16-D29-3 , 16-D35-2 , 16-D35-3 , & 16-D56-3
																										lower halite	std dev		16-D29-3 , 16-D35-2 , 16-D35-3 , & 16-D56-3
																										lower halite and gypsum	average		16-D12B-4 , 16-D33-3 , 16-D67B-3
																										lower halite and gypsum	std dev		16-D12B-4 , 16-D33-3 , 16-D67B-3
																										lower gypsum	average		16-D12B-3 , 16-D56-4
																										lower gypsum	std dev		16-D12B-3 , 16-D56-4
																										total element arverage/variation
[truncated: 33 more columns]

## Sheet: MineralAnalysis
1	A	Report Number: A18-04885				???	??				??			groups work		groups work								hmmmm		high Al - more clay?		clayt				clay			clay							yellow means low halite
1	A	Report Date: 15/5/2018																		means high gypsum		means high gypsum			no clear relation with S concentrations…			means high clay				red is high, yellow it low						means high Halite		extrapoloated halite (given Cl value and high R) - all over than 0.435 as they should be - if reported accurately		means high Halite
1	A	Analyte Symbol		Ag	Cd	Cu	Mn	Mo	Ni	Pb	Zn	Co	Cr	As	B	Ba	Be	Bi	Ca	Ca	Ca	S	S	Sr	SO4	Al	Al	Fe	Fe	Ga	Hg	K	k	La	Mg	Mg		Na	Na	Na (extrapolated and repored values)	Cl	Cl	Cl	P	Sb	Sc	Ti	Th	Te
1	A	Unit Symbol	combined name	ppm	ppm	ppm	ppm	ppm	ppm	ppm	ppm	ppm	ppm	ppm	ppm	ppm	ppm	ppm	%	%	mol %	%	mol percent	ppm	g/L	%	mol %	%	mol %	ppm	ppm	%	mol %	ppm	%	mol %		%	mol %	mol %	mg/L	%	mol %	%	ppm	ppm	%	ppm	ppm
1	A	Detection Limit		0.2	0.5	1	5	1	1	2	2	1	1	2	10	10	0.5	2	0.01	0.01		0.01		1	0.03	0.01		0.01		10	1	0.01		10	0.01			0.001			0.03			0.001	2	1	0.01	20	1
1	A new class	Analysis Method		AR-ICP	AR-ICP	AR-ICP	AR-ICP	AR-ICP	AR-ICP	AR-ICP	AR-ICP	AR-ICP	AR-ICP	AR-ICP	AR-ICP	AR-ICP	AR-ICP	AR-ICP	AR-ICP	derived	derived	AR-ICP	derived	AR-ICP	IC	AR-ICP	derived	AR-ICP	derived	AR-ICP	AR-ICP	AR-ICP	derived	AR-ICP	AR-ICP	derived	Interpretation from elemental concentrations (analytical results)	AR-ICP			IC			AR-ICP	AR-ICP	AR-ICP	AR-ICP	AR-ICP	AR-ICP
1.1	surface halite	29-1	surface halite 29-1	< 0.2	< 0.5	2	< 5	< 1	< 1	< 2	< 2	< 1	< 1	< 2	< 10	< 10	< 0.5	< 2	2.09	2.09	0.0521483	1.67	0.0520801	105	49.2	0.01	0.000370617	0.01	0.000179067	< 10	< 1	0.17	0.00434805	< 10	0.11	0.00452582	halite rich, some gypsum	26.1061		1.13554	540000	54	1.52314	< 0.001	< 2	< 1	< 0.01	< 20	< 1
1.1	surface halite	12B-1	surface halite 12B-1	< 0.2	< 0.5	3	42	< 1	< 1	2	13	< 1	< 1	< 2	< 10	14	< 0.5	< 2	6.18	6.18	0.154199	5.04	0.157176	260	47.3	0.05	0.00185309	0.05	0.000895335	< 10	< 1	0.26	0.00664996	< 10	0.25	0.0102859	high gypsum	20.1509		0.876509	416000	41.6	1.17338	0.003	< 2	< 1	< 0.01	< 20	< 1
1.1	surface halite	33-1	surface halite 33-1	< 0.2	< 0.5	2	< 5	< 1	1	< 2	7	< 1	2	< 2	< 10	< 10	< 0.5	< 2	0.44	0.44	0.0109786	0.34	0.0106031	39	11.2	< 0.01		0.01	0.000179067	< 10	< 1	0.12	0.00306921	< 10	0.06	0.00246863	halite rich	29.6119		1.28803	613000	61.3	1.72905	< 0.001	< 2	< 1	< 0.01	< 20	< 1
1.1	surface halite	35-1	surface halite 35-1	< 0.2	< 0.5	< 1	< 5	< 1	< 1	< 2	9	< 1	< 1	< 2	< 10	< 10	< 0.5	< 2	0.48	0.48	0.0119766	0.36	0.0112268	55	12.5	< 0.01		< 0.01		< 10	< 1	0.29	0.00741726	< 10	0.14	0.00576013	halite rich	28.8915		1.2567	598000	59.8	1.68674	< 0.001	< 2	< 1	< 0.01	< 20	< 1
1.1	surface halite	56-1	surface halite 56-1	< 0.2	< 0.5	< 1	5	< 1	< 1	< 2	< 2	< 1	< 1	< 2	< 10	< 10	< 0.5	< 2	0.59	0.59	0.0147213	0.44	0.0137217	57	14.9	< 0.01		0.01	0.000179067	< 10	< 1	0.25	0.00639419	< 10	0.12	0.00493726	halite rich	27.7869		1.20865	575000	57.5	1.62187	< 0.001	< 2	< 1	< 0.01	< 20	< 1
1.1	surface halite	67B-1	surface halite 67B-1	< 0.2	< 0.5	1	18	< 1	< 1	< 2	< 2	< 1	< 1	< 2	< 10	< 10	< 0.5	< 2	3.54	3.54	0.0883278	2.79	0.087008	167	42.2	0.02	0.000741235	0.03	0.000537201	< 10	< 1	0.21	0.00537112	< 10	0.15	0.00617157	some gypsum	21.0634		0.916199	435000	43.5	1.22698	0.001	< 2	< 1	< 0.01	< 20	< 1
1.1	surface halite	46-1	surface halite 46-1	< 0.2	< 0.5	< 1	17	< 1	< 1	< 2	351	< 1	< 1	< 2	< 10	< 10	< 0.5	< 2	1.31	1.31	0.0326863	0.8	0.0249485	83	27.5	0.03	0.00111185	0.03	0.000537201	< 10	< 1	0.11	0.00281344	< 10	0.08	0.0032915	some to less gypsum	28.3152		1.23163	586000	58.6	1.65289	< 0.001	< 2	< 1	< 0.01	< 20	< 1
1.1	surface halite	41-1	surface halite 41-1	< 0.2	< 0.5	< 1	< 5	< 1	< 1	< 2	< 2	< 1	< 1	< 2	< 10	< 10	< 0.5	< 2	1.31	1.31	0.0326863	0.86	0.0268197	85	27.8	< 0.01		0.02	0.000358134	< 10	< 1	0.16	0.00409228	< 10	0.1	0.00411438	halite rich, sole to less gypsum	27.3547		1.18985	566000	56.6	1.59648	< 0.001	< 2	< 1	< 0.01	< 20	< 1
2	upper gypsum	29-2	upper gypsum 29-2	< 0.2	< 0.5	3	30	< 1	< 1	< 2	3	< 1	1	2	< 10	27	< 0.5	< 2	8.36	8.36	0.208593	6.88	0.214557	398	24.1	0.12	0.00444741	0.11	0.00196974	< 10	< 1	0.19	0.00485958	< 10	0.3	0.0123431	high dritial input, halite poor, high gypsum, high clay/detrital (fe,al,mg)	3.04	0.132231	0.132231	57200	5.72	0.16134	0.006	< 2	< 1	< 0.01	< 20	< 1
2	upper gypsum	12B-2	upper gypsum 12B-2	< 0.2	< 0.5	3	44	< 1	< 1	< 2	537	< 1	1	2	< 10	22	< 0.5	< 2	8.72	8.72	0.217576	7.47	0.232957	344	26.2	0.11	0.00407679	0.1	0.00179067	< 10	< 1	0.18	0.00460382	< 10	0.28	0.0115203	halite poor, high gypsum, high clay/detrital (fe,al,mg)	3.19	0.138756	0.138756	65700	6.57	0.185316	0.006	< 2	< 1	< 0.01	< 20	< 1
2	upper gypsum	33-2	upper gypsum 33-2	< 0.2	< 0.5	3	50	2	< 1	4	6	< 1	2	3	15	48	< 0.5	< 2	> 10.0	6.15041	0.153461	5.16	0.160918	747	30.8	0.19	0.00704173	0.17	0.00304414	< 10	< 1	0.29	0.00741726	< 10	0.62	0.0255092	high detritial input, halite poor, high gypsum, high clay/detrital (fe,al,mg)	4.77	0.207482	0.207482	95600	9.56	0.269653	0.01	< 2	< 1	< 0.01	< 20	< 1
2	upper gypsum	56-2	upper gypsum 56-2	< 0.2	< 0.5	1	27	< 1	< 1	< 2	< 2	< 1	< 1	< 2	< 10	12	< 0.5	< 2	2.4	2.4	0.0598832	1.76	0.0548868	143	49.1	0.04	0.00148247	0.04	0.000716268	< 10	< 1	0.19	0.00485958	< 10	0.15	0.00617157	halite rich, some gypsum	25.5298		1.11047	528000	52.8	1.4893	0.002	< 2	< 1	< 0.01	< 20	< 1
2	upper gypsum	67B-2	upper gypsum 67B-2	< 0.2	< 0.5	< 1	16	< 1	< 1	< 2	2	< 1	< 1	< 2	< 10	20	< 0.5	< 2	8.58	8.58	0.214083	7.68	0.239506	526	32.3	0.07	0.00259432	0.06	0.0010744	< 10	< 1	0.13	0.00332498	< 10	0.17	0.00699445	high gypsum	7.16	0.31144	0.31144	145000	14.5	0.408992	0.003	< 2	< 1	< 0.01	< 20	< 1
2	upper gypsum	46-2	upper gypsum 46-2	< 0.2	< 0.5	6	79	4	2	9	11	< 1	3	5	23	51	< 0.5	< 2	> 10.0	5.14319	0.12833	4.28	0.133475	928	22.6	0.36	0.0133422	0.32	0.00573015	< 10	< 1	0.28	0.00716149	< 10	0.98	0.0403209	very high detrital input, very halite poor, high gypsum, high clay/detrital (fe,al,mg)	2.29	0.0996085	0.0996085	40000	4	0.112825	0.016	< 2	< 1	0.01	< 20	< 1
2	upper gypsum	41-2	upper gypsum 41-2	< 0.2	< 0.5	1	20	< 1	< 1	< 2	3	< 1	1	2	< 10	25	< 0.5	< 2	7.74	7.74	0.193123	6.44	0.200836	451	23.6	0.11	0.00407679	0.09	0.0016116	< 10	< 1	0.18	0.00460382	< 10	0.29	0.0119317	high detrital input, very halite poor, high gypsum, high clay/detrital (fe,al,mg)	2.21	0.0961288	0.0961288	46400	4.64	0.130877	0.005	< 2	< 1	< 0.01	< 20	< 1
3	lower halite	29-3	lower halite 29-3	< 0.2	< 0.5	< 1	< 5	< 1	< 1	< 2	87	< 1	< 1	< 2	< 10	< 10	< 0.5	< 2	3.24	3.24	0.0808424	2.63	0.0820183	147	49.3	0.02	0.000741235	0.02	0.000358134	< 10	< 1	0.05	0.00127884	< 10	0.04	0.00164575	halite rich, some gypsum	25.6258		1.11465	530000	53	1.49494	< 0.001	< 2	< 1	< 0.01	< 20	< 1
3	lower halite	35-2	lower halite 35-2	< 0.2	< 0.5	< 1	13	< 1	< 1	< 2	< 2	< 1	< 1	< 2	< 10	< 10	< 0.5	< 2	2.05	2.05	0.0511503	1.47	0.0458429	101	50.6	0.02	0.000741235	0.03	0.000537201	< 10	< 1	0.14	0.00358075	< 10	0.11	0.00452582	halite rich, some gypsum	26.8264		1.16687	555000	55.5	1.56545	0.001	< 2	< 1	< 0.01	< 20	< 1
3	lower halite	35-3	lower halite 35-3	< 0.2	< 0.5	< 1	6	< 1	< 1	< 2	114	< 1	< 1	< 2	< 10	11	< 0.5	< 2	3.23	3.23	0.0805928	2.52	0.0785879	152	51.5	0.03	0.00111185	0.03	0.000537201	< 10	< 1	0.09	0.00230191	< 10	0.08	0.0032915	halite rich, some gypsum	25.3857		1.10421	525000	52.5	1.48083	0.001	< 2	< 1	< 0.01	< 20	< 1
3	lower halite	56-3	lower halite 56-3	< 0.2	< 0.5	< 1	< 5	< 1	< 1	< 2	< 2	< 1	< 1	< 2	< 10	< 10	< 0.5	< 2	0.96	0.96	0.0239533	0.74	0.0230774	71	23.5	< 0.01		0.01	0.000179067	< 10	< 1	0.09	0.00230191	< 10	0.05	0.00205719	halite rich	28.6034		1.24417	592000	59.2	1.66982	< 0.001	< 2	< 1	< 0.01	< 20	< 1
4	lower gypsum	12B-3	lower gypsum 12B-3	< 0.2	< 0.5	3	26	< 1	< 1	< 2	7	< 1	1	< 2	< 10	25	< 0.5	< 2	8.67	8.67	0.216328	7.14	0.222666	337	23.6	0.14	0.00518864	0.12	0.0021488	< 10	< 1	0.18	0.00460382	< 10	0.32	0.013166	halite poor, high gypsum, high clay/detrital (fe,al,mg)	2.2	0.0956938	0.0956938	42500	4.25	0.119877	0.007	< 2	< 1	< 0.01	< 20	< 1
4	lower gypsum	56-4	lower gypsum 56-4	< 0.2	< 0.5	5	13	2	< 1	< 2	3	< 1	< 1	< 2	< 10	20	< 0.5	< 2	7.16	7.16	0.178652	6.35	0.198029	593	45.8	0.06	0.0022237	0.06	0.0010744	< 10	< 1	0.16	0.00409228	< 10	0.18	0.00740588	high gypsum	17.5095		0.761616	361000	36.1	1.01825	0.003	< 2	< 1	< 0.01	< 20	< 1
5	lower halite and gypsum	12B-4	lower halite and gypsum 12B-4	< 0.2	< 0.5	< 1	12	< 1	< 1	< 2	35	< 1	< 1	< 2	< 10	15	< 0.5	< 2	6.39	6.39	0.159439	5.28	0.16466	230	42.8	0.04	0.00148247	0.04	0.000716268	< 10	< 1	0.08	0.00204614	< 10	0.1	0.00411438	high gypsum	19.9108		0.866064	411000	41.1	1.15928	0.002	< 2	< 1	< 0.01	< 20	< 1
5	lower halite and gypsum	33-3	lower halite and gypsum 33-3	< 0.2	< 0.5	< 1	9	< 1	< 1	< 2	3	< 1	< 1	< 2	< 10	29	< 0.5	< 2	7.47	7.47	0.186387	6.44	0.200836	714	46.2	0.05	0.00185309	0.04	0.000716268	< 10	< 1	0.22	0.00562689	< 10	0.22	0.00905164	high gypsum	17.3655		0.755349	358000	35.8	1.00979	0.002	< 2	< 1	< 0.01	< 20	< 1
5	lower halite and gypsum	67B-3	lower halite and gypsum 67B-3	< 0.2	< 0.5	< 1	7	< 1	< 1	< 2	5	< 1	< 1	< 2	< 10	12	< 0.5	< 2	6.45	6.45	0.160936	5.64	0.175887	260	46.8	0.03	0.00111185	0.03	0.000537201	< 10	< 1	0.07	0.00179037	< 10	0.07	0.00288007	high gypsum	19.4786		0.847263	402000	40.2	1.1339	0.002	< 2	< 1	< 0.01	< 20	< 1
[truncated: 58 more columns]

## Sheet: FieldData
CollectionDate	Collected by	Sample ID	Have XRF data for subsamples from core?	Longitude	Latitude	PitDepth_Surface=0mm'	Notes	FieldLabel	LayerID	SamplingMethod	Group Number	material	Sample Color - primary	Sample Color - secondary	sulfur smell?	brine?
2017-09-05	Julia McGonigle	D-12B	XRF	-113.769	40.8417	0-3mm	White halite with patches of redish below white surface	16-D12B-1 DNA	Layer 1	Pit dug and layers adjacent to pit separated by hand with flat trowel.	Group 1, surface halite	surface halite	white	red	no	no
2017-09-05	Julia McGonigle	D-12B	XRF	-113.769	40.8417	3mm-7mm	Green layer mixed with tan mud	16-D12B-2 DNA	Layer 2	Pit dug and layers adjacent to pit separated by hand with flat trowel.	Group 2, upper gypsum	mud	green	tan/brown	no	no
2017-09-05	Julia McGonigle	D-12B	XRF	-113.769	40.8417	7-15mm	Black, sulfurous mud	16-D12B-3 DNA	Layer 3	Pit dug and layers adjacent to pit separated by hand with flat trowel.	Group 4, lower gypsum	mud	black		yes	no
2017-09-05	Julia McGonigle	D-12B	XRF	-113.769	40.8417	15mm-40mm	Loosely packed gypsum	16-D12B-4 DNA	Layer 4	Pit dug and layers adjacent to pit separated by hand with flat trowel.	Group 5, lower halite and gypsum	gypsum sand			no	no
2017-09-05	Julia McGonigle	D-29	No	-113.827	40.8451	0-9mm	Hard packed white salt	16-D29-1 DNA	Layer 1	Pit dug and layers adjacent to pit separated by hand with flat trowel.	Group 1, surface halite	surface halite	white		no	no
2017-09-05	Julia McGonigle	D-29	No	-113.827	40.8451	9-26mm	Grey mud layer	16-D29-2 DNA	Layer 2	Pit dug and layers adjacent to pit separated by hand with flat trowel.	Group 2, upper gypsum	mud	gray		no	no
2017-09-05	Julia McGonigle	D-29	No	-113.827	40.8451	26-59mm	Large crystal salt	16-D29-3 DNA	Layer 3	Pit dug and layers adjacent to pit separated by hand with flat trowel.	Group 3, lower halite	coarse halite			no	no
2017-09-05	Julia McGonigle	D-33	XRF	-113.848	40.8007	0-5cm	White Halite with patches of redish below white surface	16-D33-1 DNA	Layer 1	Pit dug and layers adjacent to pit separated by hand with flat trowel.	Group 1, surface halite	surface halite	white	red	no	no
2017-09-05	Julia McGonigle	D-33	XRF	-113.848	40.8007	5-10cm	Grey green mud	16-D33-2 DNA	Layer 2	Pit dug and layers adjacent to pit separated by hand with flat trowel.	Group 2, upper gypsum	mud	gray	green	no	no
2017-09-05	Julia McGonigle	D-33	XRF	-113.848	40.8007	10cm-brine	Gypsum and brine water	16-D33-3 DNA	Layer 3	Pit dug and layers adjacent to pit separated by hand with flat trowel.	Group 5, lower halite and gypsum	gypsum sand			no	yes
2017-09-05	Julia McGonigle	D-35	XRF	-113.829	40.7842	0-2cm	White halite with pink throughout	16-D35-1 DNA	Layer 1	Pit dug and layers adjacent to pit separated by hand with flat trowel.	Group 1, surface halite	surface halite	white	red	no	no
2017-09-05	Julia McGonigle	D-35	XRF	-113.829	40.7842	2-6cm	Bown, halite with green and brown stripes.	16-D35-2 DNA	Layer 2	Pit dug and layers adjacent to pit separated by hand with flat trowel.	Group 2, upper gypsum	coarse halite	tan/brown	white, green	no	no
2017-09-05	Julia McGonigle	D-35	XRF	-113.829	40.7842	6-12cm	Dark black layer, cemeted salt, and brine	16-D35-3 DNA	Layer 3	Pit dug and layers adjacent to pit separated by hand with flat trowel.	Group 3, lower halite	coarse halite	black		no	yes
2017-09-05	Julia McGonigle	D-41	No	-113.871	40.7766	0-25mm	White fluffy halite	16-D41-1 DNA	Layer 1	Pit dug and layers adjacent to pit separated by hand with flat trowel.	Group 1, surface halite	surface halite	white		no	no
2017-09-05	Julia McGonigle	D-41	No	-113.871	40.7766	25-90mm	Dark brown grey sludge with a little green. Smells like sulfur	16-D41-2 DNA	Layer 2	Pit dug and layers adjacent to pit separated by hand with flat trowel.	Group 2, upper gypsum	mud	gray	green	yes	no
2017-09-05	Julia McGonigle	D-46	No	-113.902	40.7593	0-10mm	Thin salt crust	16-D46-1 DNA	Layer 1	Pit dug and layers adjacent to pit separated by hand with flat trowel.	Group 1, surface halite	surface halite			no	no
2017-09-05	Julia McGonigle	D-46	No	-113.902	40.7593	10mm-as far as trowel went	Muddy silt with some greeen and black	16-D46-2 DNA	Layer 2	Pit dug and layers adjacent to pit separated by hand with flat trowel.	Goup 2, upper gypsum	mud	green	black	no	no
2017-09-05	Julia McGonigle	D-56	No	-113.831	40.763	0-25mm	White on very top with pink throughout rest	16-D56-1 DNA	Layer 1	Pit dug and layers adjacent to pit separated by hand with flat trowel.	Group 1, surface halite	surface halite	white	red	no	no
2017-09-05	Julia McGonigle	D-56	No	-113.831	40.763	25-45mm	Brown with bright green from below white, top halite	16-D56-2 DNA	Layer 2	Pit dug and layers adjacent to pit separated by hand with flat trowel.	Group 2, upper gypsum	mud	tan/brown	green	no	no
2017-09-05	Julia McGonigle	D-56	No	-113.831	40.763	45-95mm	Second salt layer	16-D56-3 DNA	Layer 3	Pit dug and layers adjacent to pit separated by hand with flat trowel.	Group 3, lower halite	coarse halite			no	no
2017-09-05	Julia McGonigle	D-56	No	-113.831	40.763	95-115mm	Black sulfur sludge	16-D56-4 DNA	Layer 4	Pit dug and layers adjacent to pit separated by hand with flat trowel.	Group 4, lower gypsum	mud	black		yes	no
2017-09-05	Julia McGonigle	D-67B	No	-113.798	40.8231	0-15mm	Thick, white salt layer with thin green layer on lower side (side on top of mud)	16-D67B-1 DNA	Layer 1	Pit dug and layers adjacent to pit separated by hand with flat trowel.	Group 1, surface halite	surface halite	white	green	no	no
2017-09-05	Julia McGonigle	D-67B	No	-113.798	40.8231	15-80mm	Mix of lighter green and brown	16-D67B-2 DNA	Layer 2	Pit dug and layers adjacent to pit separated by hand with flat trowel.	Group 2, upper gypsum	mud	green	tan/brown	no	no
2017-09-05	Julia McGonigle	D-67B	No	-113.798	40.8231	80mm	Hard salt layer	16-D67B-3 DNA	Layer 3	Pit dug and layers adjacent to pit separated by hand with flat trowel.	Group 5, lower halite and gypsum	coarse halite			no	no

## Sheet: TraceElementAnalysis
many of these it is detected or not		surface halite and upper gyp	surface halite and upper gyp		only upper gyp	only upper gyp	only upper gyp	only upper gyp	only upper and lower gyp		only upper and lower gyp	only upper and lower gyp	only upper and lower gyp	only upper and lower gyp	high in halie	high in halite		low values - less halite	all - weak	NO IDEA									many of these it is detected or not		surface halite and upper gyp	surface halite and upper gyp	only upper gyp	only upper gyp	only upper gyp	only upper gyp	only upper and lower gyp	only upper and lower gyp	only upper and lower gyp	only upper and lower gyp	only upper and lower gyp	low values - less halite	all - weak	NO IDEA
A	Analyte Symbol	Mn	K		As	Pb	B	Y	Mo		P	V	Ba	Zr	F	Br		Sr	Cu	Zn									A	Analyte Symbol	Mn	K	As	Pb	B	Y	Mo	P	V	Ba	Zr	Sr	Cu	Zn
A	Unit Symbol	ppm	%		ppm	ppm	ppm	ppm	ppm		%	ppm	ppm	ppm	mg/L	mg/L		ppm	ppm	ppm									A	Unit Symbol	ppm	%	ppm	ppm	ppm	ppm	ppm	%	ppm	ppm	ppm	ppm	ppm	ppm
A	Detection Limit	5	0.01		2	2	10	1	1		0.001	1	10	1	0.01	0.03		1	1	2									A	Detection Limit	5	0.01	2	2	10	1	1	0.001	1	10	1	1	1	2
A new class	Analysis Method	AR-ICP	AR-ICP		AR-ICP	AR-ICP	AR-ICP	AR-ICP	AR-ICP		AR-ICP	AR-ICP	AR-ICP	AR-ICP	IC	IC		AR-ICP	AR-ICP	AR-ICP									A new class	Analysis Method	AR-ICP	AR-ICP	AR-ICP	AR-ICP	AR-ICP	AR-ICP	AR-ICP	AR-ICP	AR-ICP	AR-ICP	AR-ICP	AR-ICP	AR-ICP	AR-ICP
lower gypsum	16-D12B-3	26	0.18		< 2	< 2	< 10	< 1	< 1		0.007	3	25	1	< 5	19.2		337	3	7									lower gypsum	16-D12B-3	26	0.18	0	0	0	0	0	0.007	3	25	0	337	3	7
lower gypsum	16-D56-4	13	0.16		< 2	< 2	< 10	< 1	2		0.003	1	20	< 1	< 30	< 90		593	5	3									lower gypsum	16-D56-4	13	0.16	0	0	0	0	2	0.003	1	20	0	593	5	3
																													lower gypsum	AVERAGE	19.5	0.17	0	0	0	0	1	0.005	2	22.5	0	465	4	5
lower halite	16-D29-3	< 5	0.05		< 2	< 2	< 10	< 1	< 1		< 0.001	< 1	< 10	< 1	< 50	< 100		147	< 1	87									lower halite	16-D29-3		0.05	0	0	0	0	0	0	0	0	0	147	0	87
upper gypsum	16-D35-2	13	0.14		< 2	< 2	< 10	< 1	< 1		0.001	< 1	< 10	< 1	< 50	< 100		101	< 1	< 2									lower halite	16-D35-2	13	0.14	0	0	0	0	0	0.001	0	0	0	101	0	0
lower halite	16-D35-3	6	0.09		< 2	< 2	< 10	< 1	< 1		0.001	< 1	11	< 1	< 50	< 100		152	< 1	114									lower halite	16-D35-3	6	0.09	0	0	0	0	0	0.001	0	11	0	152	0	114
lower halite	16-D56-3	< 5	0.09		< 2	< 2	< 10	< 1	< 1		< 0.001	< 1	< 10	< 1	< 50	< 100		71	< 1	< 2									lower halite	16-D56-3		0.09	0	0	0	0	0	0	0	0	0	71	0	0
																													lower halite	AVERAGE	9.5	0.0925	0	0	0	0	0	0.0005	0	2.75	0	117.75	0	50.25
lower halite and gypsum	16-D12B-4	12	0.08		< 2	< 2	< 10	< 1	< 1		0.002	< 1	15	< 1	< 40	< 100		230	< 1	35									lower halite and gypsum	16-D12B-4	12	0.08	0	0	0	0	0	0.002	0	15	0	230	0	35
lower halite and gypsum	16-D33-3	9	0.22		< 2	< 2	< 10	< 1	< 1		0.002	< 1	29	< 1	< 30	< 90		714	< 1	3									lower halite and gypsum	16-D33-3	9	0.22	0	0	0	0	0	0.002	0	29	0	714	0	3
lower halite and gypsum	16-D67B-3	7	0.07		< 2	< 2	< 10	< 1	< 1		0.002	< 1	12	< 1	< 40	< 100		260	< 1	5									lower halite and gypsum	16-D67B-3	7	0.07	0	0	0	0	0	0.002	0	12	0	260	0	5
																													lower halite and gypsum	AVERAGE	9.33333	0.123333	0	0	0	0	0	0.002	0	18.6667	0	401.333	0	14.3333
surface halite	16-D29-1	< 5	0.17		< 2	< 2	< 10	< 1	< 1		< 0.001	< 1	< 10	< 1	< 50	< 100		105	2	< 2									surface halite	16-D29-1		0.17	0	0	0	0	0	0	0	0	0	105	2	0
surface halite	16-D12B-1	42	0.26		< 2	2	< 10	< 1	< 1		0.003	1	14	< 1	< 40	< 100		260	3	13									surface halite	16-D12B-1	42	0.26	0	2	0	0	0	0.003	1	14	0	260	3	13
surface halite	16-D33-1	< 5	0.12		< 2	< 2	< 10	< 1	< 1		< 0.001	< 1	< 10	< 1	< 50	< 100		39	2	7									surface halite	16-D33-1		0.12	0	0	0	0	0	0	0	0	0	39	2	7
surface halite	16-D35-1	< 5	0.29		< 2	< 2	< 10	< 1	< 1		< 0.001	< 1	< 10	< 1	< 50	< 100		55	< 1	9									surface halite	16-D35-1		0.29	0	0	0	0	0	0	0	0	0	55	0	9
surface halite	16-D56-1	5	0.25		< 2	< 2	< 10	< 1	< 1		< 0.001	< 1	< 10	< 1	< 50	< 100		57	< 1	< 2									surface halite	16-D56-1	5	0.25	0	0	0	0	0	0	0	0	0	57	0	0
surface halite	16-D67B-1	18	0.21		< 2	< 2	< 10	< 1	< 1		0.001	< 1	< 10	< 1	< 50	< 100		167	1	< 2									surface halite	16-D67B-1	18	0.21	0	0	0	0	0	0.001	0	0	0	167	1	0
surface halite	16-D46-1	17	0.11		< 2	< 2	< 10	< 1	< 1		< 0.001	< 1	< 10	< 1	< 50	< 100		83	< 1	351									surface halite	16-D46-1	17	0.11	0	0	0	0	0	0	0	0	0	83	0	351
surface halite	16-D41-1	<5	0.16		< 2	< 2	< 10	< 1	< 1		< 0.001	< 1	< 10	< 1	< 50	< 100		85	< 1	< 2									surface halite	16-D41-1		0.16	0	0	0	0	0	0	0	0	0	85	0	0
																													surface halite	AVERAGE	20.5	0.19625	0	0.25	0	0	0	0.0005	0.125	1.75	0	106.375	1	47.5
upper gypsum	16-D29-2	30	0.19		2	< 2	< 10	< 1	< 1		0.006	2	27	1	< 10	< 30		398	3	3									upper gypsum	16-D29-2	30	0.19	2	0	0	0	0	0.006	2	27	1	398	3	3
upper gypsum	16-D12B-2	44	0.18		2	< 2	< 10	< 1	< 1		0.006	2	22	1	< 10	< 30		344	3	537									upper gypsum	16-D12B-2	44	0.18	2	0	0	0	0	0.006	2	22	1	344	3	537
upper gypsum	16-D33-2	50	0.29		3	4	15	1	2		0.01	4	48	2	< 30	< 90		747	3	6									upper gypsum	16-D33-2	50	0.29	3	4	15	1	2	0.01	4	48	2	747	3	6
upper gypsum	16-D56-2	27	0.19		< 2	< 2	< 10	< 1	< 1		0.002	< 1	12	< 1	< 50	< 100		143	1	< 2									upper gypsum	16-D56-2	27	0.19	0	0	0	0	0	0.002	0	12	0	143	1	0
upper gypsum	16-D67B-2	16	0.13		< 2	< 2	< 10	< 1	< 1		0.003	2	20	< 1	< 10	< 30		526	< 1	2									upper gypsum	16-D67B-2	16	0.13	0	0	0	0	0	0.003	2	20	0	526	0	2
upper gypsum	16-D46-2	79	0.28		5	9	23	2	4		0.016	7	51	4	< 5	< 10		928	6	11									upper gypsum	16-D46-2	79	0.28	5	9	23	2	4	0.016	7	51	4	928	6	11
upper gypsum	16-D41-2	20	0.18		2	< 2	< 10	< 1	< 1		0.005	3	25	1	< 5	< 10		451	1	3									upper gypsum	16-D41-2	20	0.18	2	0	0	0	0	0.005	3	25	1	451	1	3
																													upper gypsum	AVERAGE	38	0.205714	2	1.85714	5.42857	0.428571	0.857143	0.00685714	2.85714	29.2857	1.28571	505.286	2.42857	80.2857
																													Average value		24.1111	0.170417	0.583333	0.625	1.58333	0.125	0.333333	0.00291667	1.04167	13.7917	0.375	291.375	1.375	49.8333
																													standard deviation		19.1339	0.0706171	1.28255	1.99592	5.49242	0.448427	0.963087	0.00386643	1.75646	15.1427	0.923721	250.457	1.76469	127.574
many of these it is detected or not		surface halite and upper gyp???	surface halite and upper gyp		only upper gyp	only upper gyp	only upper gyp	only upper gyp	only upper and lower gyp		only upper and lower gyp	only upper and lower gyp	only upper and lower gyp	only upper and lower gyp	high in halie	high in halie		low values - less halite	all - weak	NO IDEA
A	Analyte Symbol	Mn	K		As	Pb	B	Y	Mo		P	V	Ba	Zr	F	Br		Sr	Cu	Zn
A	Unit Symbol	ppm	%		ppm	ppm	ppm	ppm	ppm		%	ppm	ppm	ppm	mg/L	mg/L		ppm	ppm	ppm
A	Detection Limit	5	0.01		2	2	10	1	1		0.001	1	10	1	0.01	0.03		1	1	2
A	Analyte Symbol	Mn	K		As	Pb	B	Y	Mo		P	V	Ba	Zr	F	Br		Sr	Cu	Zn
surface halite	16-D29-1	< 5	0.17	16-D29-1	< 2	< 2	< 10	< 1	< 1	16-D29-1	< 0.001	< 1	< 10	< 1	< 50	< 100	16-D29-1	105	2	< 2
surface halite	16-D12B-1	42	0.26	16-D12B-1	< 2	2	< 10	< 1	< 1	16-D12B-1	0.003	1	14	< 1	< 40	< 100	16-D12B-1	260	3	13
surface halite	16-D33-1	< 5	0.12	16-D33-1	< 2	< 2	< 10	< 1	< 1	16-D33-1	< 0.001	< 1	< 10	< 1	< 50	< 100	16-D33-1	39	2	7
surface halite	16-D35-1	< 5	0.29	16-D35-1	< 2	< 2	< 10	< 1	< 1	16-D35-1	< 0.001	< 1	< 10	< 1	< 50	< 100	16-D35-1	55	< 1	9
surface halite	16-D67B-1	18	0.21	16-D67B-1	< 2	< 2	< 10	< 1	< 1	16-D67B-1	0.001	< 1	< 10	< 1	< 50	< 100	16-D67B-1	167	1	< 2
surface halite	16-D46-1	17	0.11	16-D46-1	< 2	< 2	< 10	< 1	< 1	16-D46-1	< 0.001	< 1	< 10	< 1	< 50	< 100	16-D46-1	83	< 1	351
surface halite	16-D41-1	<5	0.16	16-D41-1	< 2	< 2	< 10	< 1	< 1	16-D41-1	< 0.001	< 1	< 10	< 1	< 50	< 100	16-D41-1	85	< 1	< 2
upper gypsum	16-D29-2	30	0.19	16-D29-2	2	< 2	< 10	< 1	< 1	16-D29-2	0.006	2	27	1	< 10	< 30	16-D29-2	398	3	3
upper gypsum	16-D12B-2	44	0.18	16-D12B-2	2	< 2	< 10	< 1	< 1	16-D12B-2	0.006	2	22	1	< 10	< 30	16-D12B-2	344	3	537
upper gypsum	16-D33-2	50	0.29	16-D33-2	3	4	15	1	2	16-D33-2	0.01	4	48	2	< 30	< 90	16-D33-2	747	3	6
upper gypsum	16-D56-2	27	0.19	16-D56-2	< 2	< 2	< 10	< 1	< 1	16-D56-2	0.002	< 1	12	< 1	< 50	< 100	16-D56-2	143	1	< 2
upper gypsum	16-D67B-2	16	0.13	16-D67B-2	< 2	< 2	< 10	< 1	< 1	16-D67B-2	0.003	2	20	< 1	< 10	< 30	16-D67B-2	526	< 1	2
upper gypsum	16-D46-2	79	0.28	16-D46-2	5	9	23	2	4	16-D46-2	0.016	7	51	4	< 5	< 10	16-D46-2	928	6	11
upper gypsum	16-D41-2	20	0.18	16-D41-2	2	< 2	< 10	< 1	< 1	16-D41-2	0.005	3	25	1	< 5	< 10	16-D41-2	451	1	3
lower halite	16-D29-3	< 5	0.05	16-D29-3	< 2	< 2	< 10	< 1	< 1	16-D29-3	< 0.001	< 1	< 10	< 1	< 50	< 100	16-D29-3	147	< 1	87
lower halite	16-D35-2	13	0.14	16-D35-2	< 2	< 2	< 10	< 1	< 1	16-D35-2	0.001	< 1	< 10	< 1	< 50	< 100	16-D35-2	101	< 1	< 2
lower halite	16-D35-3	6	0.09	16-D35-3	< 2	< 2	< 10	< 1	< 1	16-D35-3	0.001	< 1	11	< 1	< 50	< 100	16-D35-3	152	< 1	114
lower halite	16-D56-3	< 5	0.09	16-D56-3	< 2	< 2	< 10	< 1	< 1	16-D56-3	< 0.001	< 1	< 10	< 1	< 50	< 100	16-D56-3	71	< 1	< 2
lower halite and gypsum	16-D12B-4	12	0.08	16-D12B-4	< 2	< 2	< 10	< 1	< 1	16-D12B-4	0.002	< 1	15	< 1	< 40	< 100	16-D12B-4	230	< 1	35
lower halite and gypsum	16-D33-3	9	0.22	16-D33-3	< 2	< 2	< 10	< 1	< 1	16-D33-3	0.002	< 1	29	< 1	< 30	< 90	16-D33-3	714	< 1	3
lower halite and gypsum	16-D67B-3	7	0.07	16-D67B-3	< 2	< 2	< 10	< 1	< 1	16-D67B-3	0.002	< 1	12	< 1	< 40	< 100	16-D67B-3	260	< 1	5
lower gypsum	16-D12B-3	26	0.18	16-D12B-3	< 2	< 2	< 10	< 1	< 1	16-D12B-3	0.007	3	25	1	< 5	19.2	16-D12B-3	337	3	7
lower gypsum	16-D56-4	13	0.16	16-D56-4	< 2	< 2	< 10	< 1	2	16-D56-4	0.003	1	20	< 1	< 30	< 90	16-D56-4	593	5	3

## Sheet: Sheet3
Analyte Symbol	Unit Symbol	surface halite	upper gypsum	lower halite	lower halite and gypsum	lower gypsum
K	ppm	1962.5	2057.14	925	1233.33	1700
Sr	ppm	106.375	505.286	117.75	401.333	465
Zn	ppm	47.5	80.2857	50.25	14.3333	5
P	ppm	5	68.5714	5	20	50
Mn	ppm	20.5	38	9.5	9.33333	19.5
Ba	ppm	1.75	29.2857	2.75	18.6667	22.5
B	ppm	0	5.42857	0	0	0
V	ppm	0.125	2.85714	0	0	2
Cu	ppm	1	2.42857	0	0	4
As	ppm	0	2	0	0	0
Pb	ppm	0.25	1.85714	0	0	0
Zr	ppm	0	1.28571	0	0	0
Mo	ppm	0	0.857143	0	0	1
Y	ppm	0	0.428571	0	0	0
										Analyte Symbol	Mn	K	K	As	Pb	B	Y	Mo	P	P	V	Ba	Zr	Sr	Cu	Zn
										Unit Symbol	ppm	%	ppm	ppm	ppm	ppm	ppm	ppm	%	ppm	ppm	ppm	ppm	ppm	ppm	ppm
										surface halite	20.5	0.19625	1962.5	0	0.25	0	0	0	0.0005	5	0.125	1.75	0	106.375	1	47.5
										upper gypsum	38	0.205714	2057.14	2	1.85714	5.42857	0.428571	0.857143	0.00685714	68.5714	2.85714	29.2857	1.28571	505.286	2.42857	80.2857
										lower halite	9.5	0.0925	925	0	0	0	0	0	0.0005	5	0	2.75	0	117.75	0	50.25
										lower halite and gypsum	9.33333	0.123333	1233.33	0	0	0	0	0	0.002	20	0	18.6667	0	401.333	0	14.3333
										lower gypsum	19.5	0.17	1700	0	0	0	0	1	0.005	50	2	22.5	0	465	4	5
